# Supplementary material for: Confidence of Emergency Department doctors in managing ophthalmic emergencies: a systematic review
Source: Eye (Lond). 2024 May 10;38(14):2751–60. doi: 10.1038/s41433-024-03115-z (PMC11427453; doi:10.1038/s41433-024-03115-z)
Supplement: Supplementary file 2 — Supplementary Table 1 [file 41433_2024_3115_MOESM2_ESM.xlsx]

## Sheet: Sheet1
DATABASE	SEARCH NUMBER	SEARCH TERM	RESULT
OVID Medline (1946-2022) Date of final search: 01/10/22
	#1	medical staff, hospital/ or physicians/	121820
	#2	doctor*.ti,ab.	144603
	#3	senior house officer*.ti,ab.	597
	#4	registrar*.ti,ab.	4640
	#5	FY1.ti,ab.	127
	#6	FY2.ti,ab.	57
	#7	((core or specialty) adj3 trainee*).ti,ab.	520
	#8	#1 or #2 or #3 or #4 or #5 or #6 or #7	248860
	#9	Emergencies/	42718
	#10	Emergency Service, Hospital/	83864
	#11	exp Emergency Medicine/	15307
	#12	A&E.ti,ab.	28530
	#13	emergency.ti,ab.	313921
	#14	casualty.ti,ab.	6352
	#15	#9 or #10 or #11 or #12 or #13 or #14	386564
	#16	exp eye diseases/	621495
	#17	Ophthalmology/	24523
	#18	((ophthalmic or ophthalmology or ocular or eye*) adj3 (disease* or injur* or emergenc* or trauma *)).ti,ab.	42703
	#19	#16 or #17 or #18	649462
	#20	Clinical Competence/	103290
	#21	(confidence or confident).ti,ab.	627403
	#22	prepared*.ti,ab.	482879
	#23	comfort*.ti,ab.	56725
	#24	#20 or #21 or #22 or #23	1250570
	#25	#8 and #15 and #19 and #24	27
	#26	#25 (Limit: English only)	25
OVID Embase (1980-2022) Date of final search: 01/10/22
	#1	physician/ or emergency physician/ or hospital physician/	336829
	#2	medical staff/	38695
	#3	specialist registrar/ or medical registrar/	276
	#4	doctor*.ti,ab.	197760
	#5	senior house officer*.ti,ab.	876
	#6	registrar*.ti,ab.	7627
	#7	FY1.ti,ab.	476
	#8	FY2.ti,ab.	208
	#9	((core or specialty) adj3 trainee*).ti,ab.	1323
	#10	#1 or #2 or #3 or #4 or #5 or #6 or #7 or #8 or #9	521478
	#11	emergency/	52183
	#12	emergency medicine/	43283
	#13	emergency care/	55634
	#14	emergency health service/ or hospital emergency service/	116445
	#15	emergency ward/	188295
	#16	emergencies.ti,ab.	30705
	#17	emergency.ti,ab.	452808
	#18	A&E.ti,ab.	55145
	#19	"accident and emergency".ti,ab.	6275
	#20	casualty.ti,ab.	7188
	#21	casualties.ti,ab.	6887
	#22	#11 or #12 or #13 or #14 or #15 or #16 or #17 or #18 or #19 or #20 or #21	668180
	#23	exp eye disease/	985922
	#24	ophthalmology/	28034
	#25	((ophthalmic or ophthalmology or ocular or eye*) adj3 (disease* or injur* or emergenc* or trauma *)).ti,ab.	51399
	#26	#23 or #24 or #25	1004687
	#27	clinical competence/	65443
	#28	(confidence or confident).ti,ab.	776424
	#29	prepared*.ti,ab.	560622
	#30	comfort*.ti,ab.	84669
	#31	#27 or #28 or #29 or #30	1467010
	#32	#10 and #22 and #26 and #31	107
	#33	#32 (Limit: English only)	106
Web of Science Database (1992-2021) Date of final search: 01/10/22
	#1	(TS = (doctor* OR "senior house officer*" OR physician* OR registrar* OR FY1 OR FY2 OR "core trainee*" OR "specialty trainee*") ) AND LANGUAGE: (English)	497862
	#2	(TS = (emergency OR emergencies OR "A&E" OR "accident and emergency" OR casualty) ) AND LANGUAGE:(English)	402447
	#3	(TS = (eye* OR ophthalmic OR ophthalmology OR ocular) ) AND LANGUAGE:(English)	623724
	#4	(TS = (confidence OR confident OR prepared* OR comfort*) ) AND LANGUAGE:(English)	2166435
	#5	#1 AND #2 AND #3 AND #4	85
ProQuest Central Database (1986-2021) Date of final search: 01/10/22
	#1	NOFT(doctor* OR "senior house officer*" OR physician* OR registrar* OR FY1 OR FY2 OR "core trainee*" OR "specialty trainee*") ) AND LANGUAGE: (English)	5028379
	#2	NOFT(emergency OR emergencies OR "A&E" OR "accident and emergency" OR casualty) ) AND LANGUAGE:(English)	5004920
	#3	NOFT(eye* OR ophthalmic OR ophthalmology OR ocular) ) AND LANGUAGE:(English)	5820992
	#4	NOFT(confidence OR confident OR prepared* OR comfort*) ) AND LANGUAGE:(English)	7600641
	#5	#1 AND #2 AND #3 AND #4	333
