# Supplementary material for: Confidence of Emergency Department doctors in managing ophthalmic emergencies: a systematic review
Source: Eye (Lond). 2024 May 10;38(14):2751–60. doi: 10.1038/s41433-024-03115-z (PMC11427453; doi:10.1038/s41433-024-03115-z)
Supplement: Supplementary file 3 — Supplementary Table 2 [file 41433_2024_3115_MOESM3_ESM.xlsx]

## Sheet: Sheet1
Article number	Author (year)	Title	Reason for exclusion
1	Hislop et al. (1996)	Treatment of retrobulbar haemorrhage in accident and emergency departments	Not assessing confidence of doctors
2	Ah-Kee et al. (2016)	Are junior doctors in today's NHS competent in managing ophthalmic cases in the emergency department?	Not containing original data
3	Lin & Chua (2020)	A low cost surrogate eye model for corneal foreign body removal	Featuring EDs outside the UK
4	Raikin et al. (2021)	"Trauma to the Eye" - A Low Fidelity Resident Teaching Module for Identifying and Treating a Retrobulbar Hematoma	Featuring EDs outside the UK
