# Supplementary material for: Confidence of Emergency Department doctors in managing ophthalmic emergencies: a systematic review
Source: Eye (Lond). 2024 May 10;38(14):2751–60. doi: 10.1038/s41433-024-03115-z (PMC11427453; doi:10.1038/s41433-024-03115-z)
Supplement: Supplementary file 4 — Supplementary Table 3 [file 41433_2024_3115_MOESM4_ESM.xlsx]

## Sheet: Sheet1
Study	Tan et al. (1997)	Thyagarajan et al. (2006)	Sim et al. (2008)	Saifuddin & Brookes (2014)	Murray et al. (2016)	Edmunds et al. (2019)	Sim et al. (2020)
Clear objectives	yes	yes	yes	yes	yes	yes	yes
Appropriate study design	yes	yes	yes	yes	yes	yes	yes
Sample size justified	yes	no	yes	no	no	no	yes
Population defined	yes	no	yes	no	yes	yes	yes
Sample appropriately taken	yes	nk	yes	yes	nk	yes	yes
Selction process proper	yes	nk	yes	no	nk	yes	yes
Addressing non-responders correctly	yes	nk	yes	nk	nk	no	yes
Measurement of outcome variables	yes	yes	yes	yes	yes	yes	yes
Correct measurement of outcome variables	no	yes	yes	yes	nk	no	yes
Statistical significance measured clearly	no	no	yes	no	no	no	yes
Correct methodology details	no	yes	no	no	no	yes	yes
Description of basic data	yes	no	yes	no	no	yes	yes
Non-response bias addressed	yes	no	yes	no	no	no	no
Information on non-responders described	no	nk	no	no	no	no	no
Were the results internally consistent	yes	no	yes	yes	yes	yes	yes
Analysis and methodology matched	yes	yes	yes	yes	yes	yes	yes
Results and discussion matched	yes	yes	yes	yes	yes	yes	yes
Addressing limitations	no	no	no	yes	no	yes	yes
Funding or COI declared	no	yes	yes	yes	yes	yes	yes
Ethical approval and patient consent	nk	nk	nk	nk	nk	yes	yes
Total score (yes = 1; no = 0; not known (nk) = 0)	13	8	16	10	8	14	18
